# Supplementary material for: Searching for Old and New Small-Molecule Protein Kinase Inhibitors as Effective Treatments in Pulmonary Hypertension—A Systematic Review
Source: Int J Mol Sci. 2024 Nov 29;25(23):12858. doi: 10.3390/ijms252312858 (PMC11641621; doi:10.3390/ijms252312858)
Supplement: Supplementary file 1 [file ijms-25-12858-s001.zip]

Archive with 3 entries (3 files):
- PRISMA_2020_checklist.pdf
- Supplementary Material (Search strategy+Data analysis).pdf
- Supplementary Material.pdf
